# Supplementary material for: The Phospholipase Activity of Ammodytoxin, a Prototype Snake Venom β-Neurotoxin, Is Not Obligatory for Cell Internalisation and Translocation to Mitochondria
Source: Toxins (Basel). 2022 May 28;14(6):375. doi: 10.3390/toxins14060375 (PMC9228470; doi:10.3390/toxins14060375)
Supplement: Supplementary file 1 [file toxins-14-00375-s001.zip]

Archive with 1 entries (1 files):
- toxins-1721382-supplementary.pdf
